# Supplementary material for: The Effects of p-Coumaric Acid on the Quality of Cryopreserved Boar Spermatozoa
Source: Biology (Basel). 2025 Oct 13;14(10):1406. doi: 10.3390/biology14101406 (PMC12562153; doi:10.3390/biology14101406)
Supplement: Supplementary file 1 [file biology-14-01406-s001.zip]

Archive with 1 entries (1 files):
- biology-3869857-supplementary.pdf
